# Supplementary material for: Targeted Transition Readiness Workshops for Pediatric Brain Tumor Survivors: Feasibility, Acceptability, and Preliminary Effects
Source: Curr Oncol. 2025 Jan 8;32(1):34. doi: 10.3390/curroncol32010034 (PMC11763518; doi:10.3390/curroncol32010034)
Supplement: Supplementary file 1 [file curroncol-32-00034-s001.zip]

Archive with 1 entries (1 files):
- curroncol-3398814-supplementary.pdf
